# Supplementary material for: Randomized phase I trial of antigen-specific tolerizing immunotherapy with peptide/calcitriol liposomes in ACPA+ rheumatoid arthritis
Source: JCI Insight. 2022 Oct 24;7(20):e160964. doi: 10.1172/jci.insight.160964 (PMC9714780; doi:10.1172/jci.insight.160964)
Supplement: Supplemental table 5 [file jciinsight-7-160964-s097.xlsx]

## Sheet: C0
	p_val	avg_logFC	pct.1	pct.2	p_val_adj	cluster	gene
LMNA	3.42556e-143	1.02142	0.699	0.309	1.25379e-138	0	LMNA
S100A11	5.20543e-165	1.00666	0.717	0.292	1.90524e-160	0	S100A11
ANXA1	9.77074e-155	0.976258	0.885	0.564	3.57619e-150	0	ANXA1
CDKN1A	1.65126e-126	0.899563	0.51	0.17	6.04378e-122	0	CDKN1A
ZFP36	5.17093e-115	0.761622	0.95	0.78	1.89261e-110	0	ZFP36
RILPL2	2.77713e-70	0.643191	0.424	0.177	1.01646e-65	0	RILPL2
FTH1	1.73471e-113	0.56817	0.999	0.994	6.3492e-109	0	FTH1
EZR	1.42408e-60	0.552881	0.681	0.417	5.21227e-56	0	EZR
VIM	8.72386e-69	0.544269	0.947	0.821	3.19302e-64	0	VIM
RGCC	2.92091e-60	0.527804	0.847	0.663	1.06908e-55	0	RGCC
LTB	1.46823e-77	0.527511	0.878	0.585	5.37387e-73	0	LTB
IL7R	7.25947e-64	0.500522	0.805	0.564	2.65704e-59	0	IL7R
PHLDA1	2.61584e-50	0.497065	0.251	0.087	9.57423e-46	0	PHLDA1
PLP2	4.27254e-55	0.485426	0.402	0.175	1.56379e-50	0	PLP2
CCR7	9.77917e-40	0.480995	0.584	0.375	3.57927e-35	0	CCR7
SAMSN1	4.70105e-59	0.477108	0.417	0.177	1.72063e-54	0	SAMSN1
NR3C1	1.41915e-39	0.47367	0.403	0.207	5.19424e-35	0	NR3C1
TIMP1	2.89234e-47	0.467911	0.325	0.138	1.05863e-42	0	TIMP1
ARHGAP15	2.06066e-43	0.446022	0.391	0.191	7.54221e-39	0	ARHGAP15
FXYD5	1.88909e-83	0.443792	0.961	0.812	6.91426e-79	0	FXYD5
GPR183	2.52007e-44	0.430961	0.534	0.294	9.22372e-40	0	GPR183
GLIPR1	2.42561e-39	0.42295	0.354	0.166	8.87796e-35	0	GLIPR1
S100A4	1.19848e-66	0.413405	0.881	0.619	4.38655e-62	0	S100A4
MT2A	4.15396e-12	0.407528	0.494	0.382	1.52039e-07	0	MT2A
MCL1	8.52129e-37	0.40635	0.592	0.375	3.11888e-32	0	MCL1
EMP3	2.18132e-45	0.400005	0.735	0.496	7.98386e-41	0	EMP3
AQP3	8.20372e-36	0.398436	0.283	0.127	3.00265e-31	0	AQP3
COTL1	1.80806e-30	0.390703	0.307	0.156	6.61768e-26	0	COTL1
NINJ1	1.14162e-33	0.379502	0.419	0.229	4.17844e-29	0	NINJ1
KLF6	3.98162e-22	0.376184	0.642	0.469	1.45731e-17	0	KLF6
RGS1	2.13866e-24	0.374213	0.306	0.167	7.8277e-20	0	RGS1
PASK	1.56097e-27	0.360127	0.298	0.154	5.71332e-23	0	PASK
RHOG	1.11046e-28	0.345997	0.469	0.28	4.06438e-24	0	RHOG
SOD2	1.51877e-23	0.321756	0.379	0.224	5.55886e-19	0	SOD2
PIM3	2.21788e-23	0.318049	0.344	0.199	8.11766e-19	0	PIM3
GSTK1	7.88866e-27	0.314572	0.681	0.501	2.88733e-22	0	GSTK1
YIPF5	4.02619e-23	0.311422	0.322	0.181	1.47362e-18	0	YIPF5
ATP1B3	5.1537e-20	0.305674	0.266	0.145	1.88631e-15	0	ATP1B3
TNFAIP3	9.41371e-23	0.300076	0.765	0.604	3.44551e-18	0	TNFAIP3
CHMP1B	2.5716e-15	0.296197	0.431	0.298	9.4123e-11	0	CHMP1B
PRDX1	4.68284e-19	0.295887	0.492	0.337	1.71397e-14	0	PRDX1
P2RY10	1.40622e-18	0.28961	0.262	0.147	5.14692e-14	0	P2RY10
RNASET2	1.44339e-20	0.28938	0.542	0.383	5.28295e-16	0	RNASET2
PPP1CB	1.20969e-21	0.281257	0.284	0.154	4.4276e-17	0	PPP1CB
SELENOK	1.7734e-27	0.278712	0.842	0.64	6.49081e-23	0	SELENOK
ZFP36L2	6.10114e-13	0.274023	0.728	0.623	2.23308e-08	0	ZFP36L2
ARL4A	1.31113e-17	0.270077	0.408	0.262	4.79887e-13	0	ARL4A
TAGLN2	4.2852e-32	0.267466	0.908	0.757	1.56842e-27	0	TAGLN2
CSRNP1	6.59348e-20	0.264256	0.354	0.207	2.41328e-15	0	CSRNP1
TRBC1	1.47221e-12	0.263714	0.28	0.178	5.38843e-08	0	TRBC1
PLK3	1.12258e-17	0.257565	0.346	0.213	4.10874e-13	0	PLK3
CREM	6.65275e-15	0.254282	0.621	0.484	2.43497e-10	0	CREM
FLT3LG	1.31437e-20	0.252965	0.528	0.355	4.81074e-16	0	FLT3LG

## Sheet: C1
	p_val	avg_logFC	pct.1	pct.2	p_val_adj	cluster	gene
GIMAP7	5.79841e-130	0.799616	0.765	0.365	2.12227e-125	1	GIMAP7
CCR71	2.9736e-73	0.624683	0.681	0.367	1.08837e-68	1	CCR7
GIMAP5	5.21498e-65	0.583585	0.384	0.144	1.90874e-60	1	GIMAP5
GIMAP1	3.01537e-54	0.50466	0.333	0.126	1.10365e-49	1	GIMAP1
NOSIP	1.76139e-48	0.493432	0.675	0.415	6.44685e-44	1	NOSIP
SELL	1.79503e-36	0.421443	0.452	0.246	6.56999e-32	1	SELL
LTB1	1.09432e-51	0.37933	0.873	0.592	4.00533e-47	1	LTB
PRKCQ-AS1	1.05653e-27	0.355823	0.311	0.155	3.86702e-23	1	PRKCQ-AS1
GPR1831	9.75631e-26	0.355682	0.493	0.304	3.57091e-21	1	GPR183
FHIT	4.37147e-31	0.33862	0.263	0.114	1.6e-26	1	FHIT
MAL	6.04384e-24	0.336737	0.389	0.225	2.21211e-19	1	MAL
SNHG29	1.303e-47	0.325289	0.959	0.851	4.7691e-43	1	SNHG29
UCP2	4.94707e-19	0.324297	0.365	0.223	1.81068e-14	1	UCP2
LEF1	1.99541e-21	0.323687	0.324	0.184	7.3034e-17	1	LEF1
CFAP20	8.98537e-18	0.312937	0.275	0.154	3.28873e-13	1	CFAP20
RPS13	2.0257e-123	0.294207	1	1	7.41427e-119	1	RPS13
GAS5	4.62333e-19	0.290215	0.54	0.373	1.69218e-14	1	GAS5
RPL22	7.86238e-66	0.285606	0.999	0.975	2.87771e-61	1	RPL22
LDHB	1.50005e-28	0.280494	0.84	0.664	5.49032e-24	1	LDHB
RPS5	1.22864e-82	0.274545	1	0.997	4.49694e-78	1	RPS5
RGS10	1.22021e-15	0.271418	0.516	0.371	4.46611e-11	1	RGS10
EEF1G	4.28584e-40	0.270058	0.959	0.883	1.56866e-35	1	EEF1G
RPL5	3.23331e-79	0.2663	1	0.997	1.18343e-74	1	RPL5
ST13	1.43765e-16	0.26001	0.512	0.35	5.26195e-12	1	ST13
EIF2S3	2.13269e-13	0.259841	0.353	0.237	7.80586e-09	1	EIF2S3
ALKBH7	9.54727e-15	0.254399	0.408	0.269	3.4944e-10	1	ALKBH7
RNASET21	4.11438e-15	0.254113	0.533	0.387	1.5059e-10	1	RNASET2
EEF1B2	8.29534e-52	0.25309	0.996	0.974	3.03618e-47	1	EEF1B2
TNFAIP8	4.21788e-14	0.252914	0.256	0.151	1.54379e-09	1	TNFAIP8

## Sheet: C2
	p_val	avg_logFC	pct.1	pct.2	p_val_adj	cluster	gene
TRBV28	0	1.77193	0.742	0.089	0	2	TRBV28
GZMK	0	1.54369	0.784	0.141	0	2	GZMK
TUBA4A	2.64806e-229	1.24251	0.921	0.49	9.69218e-225	2	TUBA4A
CST7	1.96881e-289	1.20519	0.885	0.269	7.20603e-285	2	CST7
DUSP2	1.70055e-248	1.18811	0.95	0.543	6.22419e-244	2	DUSP2
CD8A	3.80418e-267	1.16556	0.747	0.194	1.39237e-262	2	CD8A
CMC1	2.18971e-248	1.13361	0.653	0.146	8.01457e-244	2	CMC1
KLRB1	2.62578e-222	1.09601	0.658	0.165	9.61062e-218	2	KLRB1
CCL5	3.9002e-283	1.09229	0.981	0.3	1.42751e-278	2	CCL5
RASIP1	5.60745e-275	1.08359	0.342	0.024	2.05238e-270	2	RASIP1
TRAV8-3	1.81194e-297	1.08353	0.577	0.087	6.63187e-293	2	TRAV8-3
CTSW	3.16007e-233	1.05565	0.886	0.362	1.15662e-228	2	CTSW
GNLY	1.25346e-199	1.00971	0.794	0.231	4.58778e-195	2	GNLY
NKG7	1.43891e-264	0.970991	0.942	0.254	5.26654e-260	2	NKG7
LDHA	1.19276e-174	0.883625	0.939	0.7	4.36561e-170	2	LDHA
CD74	7.61637e-149	0.879219	0.924	0.66	2.78767e-144	2	CD74
GZMM	7.28127e-143	0.856828	0.77	0.378	2.66502e-138	2	GZMM
CXCR4	4.7891e-169	0.786036	0.971	0.767	1.75286e-164	2	CXCR4
CRIP1	4.67355e-131	0.782944	0.976	0.81	1.71056e-126	2	CRIP1
GZMA	2.78688e-131	0.77613	0.566	0.174	1.02003e-126	2	GZMA
HCST	3.62126e-129	0.744917	0.89	0.629	1.32542e-124	2	HCST
TGFB1	1.57486e-88	0.740778	0.484	0.195	5.76413e-84	2	TGFB1
HLA-A	4.59999e-167	0.737868	0.968	0.856	1.68364e-162	2	HLA-A
HLA-B	1.7831e-220	0.735194	0.999	0.977	6.52634e-216	2	HLA-B
CXCR3	1.70844e-85	0.730321	0.34	0.099	6.25307e-81	2	CXCR3
LYAR	1.17478e-89	0.716847	0.469	0.172	4.29983e-85	2	LYAR
IFRD1	6.53707e-54	0.713506	0.458	0.241	2.39263e-49	2	IFRD1
SLA2	2.91006e-91	0.71126	0.289	0.07	1.06511e-86	2	SLA2
CD8B	4.21979e-117	0.697271	0.587	0.201	1.54449e-112	2	CD8B
PIK3R1	2.82414e-68	0.695394	0.509	0.249	1.03366e-63	2	PIK3R1
LMNA1	8.24603e-104	0.695302	0.699	0.318	3.01813e-99	2	LMNA
SQSTM1	3.06591e-71	0.673509	0.649	0.391	1.12215e-66	2	SQSTM1
ADGRE5	4.59488e-69	0.66256	0.502	0.239	1.68177e-64	2	ADGRE5
GABARAPL1	9.72248e-61	0.655849	0.493	0.25	3.55852e-56	2	GABARAPL1
CYBA	2.2397e-77	0.650518	0.699	0.427	8.19751e-73	2	CYBA
REL	3.1593e-57	0.649764	0.428	0.208	1.15633e-52	2	REL
LITAF	4.49622e-83	0.644079	0.803	0.584	1.64566e-78	2	LITAF
YPEL5	3.28998e-99	0.638256	0.921	0.723	1.20417e-94	2	YPEL5
FYN	2.47841e-66	0.634341	0.361	0.136	9.07124e-62	2	FYN
APMAP	1.60352e-65	0.60891	0.324	0.111	5.86906e-61	2	APMAP
CMC2	4.38416e-56	0.606721	0.424	0.197	1.60465e-51	2	CMC2
SRSF7	2.41049e-79	0.60415	0.815	0.597	8.82264e-75	2	SRSF7
HSPE1	7.31113e-53	0.598149	0.639	0.436	2.67595e-48	2	HSPE1
IL21R	5.94541e-60	0.593674	0.268	0.084	2.17608e-55	2	IL21R
GSTP1	1.13297e-59	0.592896	0.529	0.28	4.14678e-55	2	GSTP1
MCL11	2.19114e-56	0.585912	0.615	0.377	8.01978e-52	2	MCL1
JMJD6	1.03492e-54	0.582515	0.377	0.16	3.78789e-50	2	JMJD6
ARF4	1.64503e-53	0.579295	0.562	0.333	6.02096e-49	2	ARF4
GUK1	1.34306e-80	0.575831	0.805	0.578	4.91573e-76	2	GUK1
MYADM	3.12696e-53	0.57401	0.583	0.354	1.1445e-48	2	MYADM
IDI1	1.76693e-45	0.569761	0.545	0.333	6.46714e-41	2	IDI1
GYG1	6.84038e-52	0.568468	0.297	0.112	2.50365e-47	2	GYG1
PGK1	2.64029e-52	0.559249	0.705	0.521	9.66372e-48	2	PGK1
GNG2	1.93468e-46	0.558228	0.408	0.202	7.08112e-42	2	GNG2
SURF4	5.09898e-44	0.556418	0.329	0.149	1.86628e-39	2	SURF4
CREM1	1.37917e-63	0.553632	0.731	0.472	5.0479e-59	2	CREM
GAPDH	1.26268e-90	0.549451	0.96	0.848	4.62153e-86	2	GAPDH
DSTN	1.35899e-45	0.543074	0.423	0.219	4.97404e-41	2	DSTN
HSPA5	3.8884e-56	0.531616	0.782	0.582	1.42319e-51	2	HSPA5
GPR65	4.85886e-46	0.529388	0.323	0.135	1.77839e-41	2	GPR65
SRSF2	3.37148e-46	0.528807	0.658	0.464	1.23399e-41	2	SRSF2
CD83	9.96852e-26	0.527643	0.3	0.164	3.64858e-21	2	CD83
S1PR4	4.87218e-40	0.526736	0.287	0.123	1.78326e-35	2	S1PR4
CALM2	2.22755e-75	0.52638	0.904	0.735	8.15304e-71	2	CALM2
BZW1	2.59801e-44	0.52633	0.56	0.365	9.50896e-40	2	BZW1
REEP5	6.03208e-42	0.522648	0.38	0.188	2.2078e-37	2	REEP5
PSMA7	2.54816e-48	0.514132	0.658	0.456	9.32654e-44	2	PSMA7
HLA-DPB1	3.1598e-48	0.509759	0.331	0.134	1.15652e-43	2	HLA-DPB1
APOBEC3G	5.25129e-49	0.504482	0.277	0.098	1.92202e-44	2	APOBEC3G
SRSF3	6.06417e-43	0.502672	0.656	0.481	2.21955e-38	2	SRSF3
FAM177A1	3.14542e-64	0.500329	0.854	0.622	1.15126e-59	2	FAM177A1
IL32	1.26422e-68	0.499403	0.849	0.624	4.62715e-64	2	IL32
VIM1	6.038e-36	0.498873	0.881	0.833	2.20997e-31	2	VIM
CD7	2.52458e-49	0.497635	0.769	0.609	9.2402e-45	2	CD7
SH2D2A	3.33209e-36	0.496762	0.295	0.133	1.21958e-31	2	SH2D2A
JPT1	1.25134e-36	0.484144	0.377	0.201	4.58004e-32	2	JPT1
PDCD4	4.49559e-44	0.483967	0.664	0.456	1.64543e-39	2	PDCD4
RELB	1.62393e-31	0.483293	0.438	0.274	5.94374e-27	2	RELB
YWHAZ	3.50987e-65	0.476124	0.89	0.731	1.28465e-60	2	YWHAZ
HOPX	1.91269e-49	0.475392	0.311	0.115	7.00063e-45	2	HOPX
NINJ11	3.83429e-20	0.473199	0.361	0.241	1.40339e-15	2	NINJ1
TRMT112	3.27262e-34	0.46929	0.529	0.358	1.19781e-29	2	TRMT112
SRGN	8.22929e-77	0.46872	0.942	0.786	3.012e-72	2	SRGN
RNF125	3.07762e-28	0.468084	0.46	0.306	1.12644e-23	2	RNF125
PDE4B	1.53839e-27	0.46743	0.311	0.167	5.63065e-23	2	PDE4B
S100A10	7.61136e-48	0.463241	0.805	0.644	2.78584e-43	2	S100A10
SEC61B	1.60346e-43	0.461876	0.658	0.475	5.86881e-39	2	SEC61B
C12orf75	1.0614e-42	0.453708	0.398	0.188	3.88483e-38	2	C12orf75
RAB5IF	7.94881e-33	0.452447	0.356	0.188	2.90934e-28	2	RAB5IF
UBE2A	3.02498e-34	0.450283	0.412	0.235	1.10717e-29	2	UBE2A
SKP1	2.45392e-55	0.446945	0.864	0.722	8.98159e-51	2	SKP1
YWHAQ	1.75992e-30	0.445754	0.489	0.315	6.44149e-26	2	YWHAQ
MT-CO2	4.13617e-115	0.445312	0.994	0.973	1.51388e-110	2	MT-CO2
ARPC2	1.95254e-50	0.443716	0.784	0.598	7.14651e-46	2	ARPC2
SUB1	2.02636e-58	0.44067	0.893	0.73	7.41668e-54	2	SUB1
HSP90AA1	1.49356e-35	0.435212	0.737	0.589	5.46657e-31	2	HSP90AA1
SYAP1	2.77514e-26	0.430741	0.371	0.225	1.01573e-21	2	SYAP1
IDS	4.52369e-30	0.429454	0.464	0.297	1.65572e-25	2	IDS
SELPLG	2.78764e-25	0.428695	0.316	0.176	1.0203e-20	2	SELPLG
PAXX	3.45348e-28	0.425967	0.462	0.295	1.26401e-23	2	PAXX
POMP	1.33344e-33	0.423767	0.574	0.405	4.88052e-29	2	POMP
MT-CO3	1.43833e-56	0.421536	0.934	0.801	5.26443e-52	2	MT-CO3
SELENOK1	1.16867e-43	0.420265	0.811	0.649	4.27743e-39	2	SELENOK
NXT1	3.6303e-28	0.417332	0.414	0.251	1.32873e-23	2	NXT1
MT-ATP6	1.51027e-54	0.416631	0.935	0.821	5.52773e-50	2	MT-ATP6
DDX24	2.83627e-38	0.416043	0.721	0.559	1.0381e-33	2	DDX24
UBB	1.62034e-49	0.412326	0.893	0.794	5.9306e-45	2	UBB
HLA-DPA1	1.51336e-30	0.410127	0.295	0.139	5.53905e-26	2	HLA-DPA1
SH2D1A	1.75613e-26	0.408823	0.274	0.137	6.42763e-22	2	SH2D1A
XBP1	1.2338e-26	0.408586	0.5	0.34	4.51582e-22	2	XBP1
TENT5C	5.45984e-27	0.404805	0.377	0.22	1.99836e-22	2	TENT5C
JUND	2.56075e-18	0.404721	0.342	0.228	9.37259e-14	2	JUND
ZC3H12A	1.54349e-21	0.404621	0.264	0.144	5.64931e-17	2	ZC3H12A
SLC38A1	1.43363e-21	0.40349	0.266	0.146	5.24723e-17	2	SLC38A1
EIF4A1	1.81257e-37	0.403246	0.758	0.618	6.63419e-33	2	EIF4A1
EMD	2.0233e-26	0.402307	0.525	0.378	7.40548e-22	2	EMD
TAGLN21	5.24071e-42	0.400135	0.882	0.764	1.91815e-37	2	TAGLN2
POLR2L	1.2576e-24	0.39989	0.617	0.495	4.60295e-20	2	POLR2L
POLR2K	2.01292e-24	0.396745	0.429	0.281	7.3675e-20	2	POLR2K
MRPL10	5.35278e-23	0.396503	0.259	0.134	1.95917e-18	2	MRPL10
HERPUD1	4.80311e-24	0.395056	0.536	0.386	1.75799e-19	2	HERPUD1
HSPD1	4.71794e-19	0.394252	0.354	0.235	1.72681e-14	2	HSPD1
ID2	2.7548e-28	0.393456	0.261	0.122	1.00828e-23	2	ID2
ISCA1	1.43318e-22	0.392614	0.465	0.331	5.2456e-18	2	ISCA1
PPIB	2.46135e-36	0.39026	0.744	0.599	9.00877e-32	2	PPIB
SAR1A	2.26273e-22	0.385681	0.293	0.164	8.28183e-18	2	SAR1A
ZBTB1	2.47778e-23	0.385583	0.27	0.143	9.06891e-19	2	ZBTB1
OAZ1	2.35096e-41	0.384595	0.845	0.725	8.60477e-37	2	OAZ1
NR4A2	3.41156e-31	0.384593	0.712	0.534	1.24866e-26	2	NR4A2
CALM1	1.04551e-65	0.384566	0.97	0.903	3.82669e-61	2	CALM1
OAT	4.7829e-22	0.382744	0.356	0.221	1.75059e-17	2	OAT
B2M	3.22758e-157	0.382153	1	1	1.18133e-152	2	B2M
CD99	1.26763e-40	0.378712	0.736	0.535	4.63966e-36	2	CD99
IFITM2	6.89309e-32	0.377266	0.7	0.545	2.52294e-27	2	IFITM2
MAT2A	1.21996e-19	0.376996	0.272	0.157	4.46518e-15	2	MAT2A
SRSF5	1.21953e-28	0.376975	0.736	0.617	4.46361e-24	2	SRSF5
MAGOH	3.43537e-25	0.376476	0.536	0.398	1.25738e-20	2	MAGOH
PDIA3	3.74766e-23	0.369811	0.474	0.333	1.37168e-18	2	PDIA3
NAPA	5.0414e-18	0.368601	0.315	0.199	1.8452e-13	2	NAPA
EIF5	4.76114e-20	0.368379	0.524	0.408	1.74262e-15	2	EIF5
HNRNPUL1	4.56137e-16	0.367887	0.288	0.182	1.66951e-11	2	HNRNPUL1
TMEM50A	8.06312e-22	0.367878	0.498	0.365	2.95118e-17	2	TMEM50A
STK17A	4.82798e-20	0.367698	0.525	0.406	1.76709e-15	2	STK17A
ANXA2	4.18644e-22	0.364307	0.254	0.128	1.53228e-17	2	ANXA2
FKBP11	2.25295e-21	0.36424	0.293	0.163	8.24604e-17	2	FKBP11
HSPH1	1.54102e-16	0.362377	0.352	0.241	5.64028e-12	2	HSPH1
MYL6	4.2063e-46	0.360022	0.901	0.779	1.53955e-41	2	MYL6
NCL	3.17113e-26	0.358985	0.72	0.594	1.16067e-21	2	NCL
IFNGR1	1.43462e-17	0.358418	0.275	0.163	5.25084e-13	2	IFNGR1
RGCC1	3.15413e-29	0.358308	0.819	0.671	1.15444e-24	2	RGCC
MOB4	5.68414e-19	0.35622	0.319	0.199	2.08045e-14	2	MOB4
DDX6	2.32241e-17	0.35529	0.35	0.234	8.50026e-13	2	DDX6
PPP2R5C	1.90786e-15	0.355277	0.333	0.224	6.98297e-11	2	PPP2R5C
NDUFA5	1.86181e-16	0.355184	0.318	0.207	6.8144e-12	2	NDUFA5
ZFAND6	3.54692e-18	0.354631	0.277	0.163	1.29821e-13	2	ZFAND6
PTMA	4.54555e-111	0.352496	1	0.998	1.66372e-106	2	PTMA
DNAJB6	1.43952e-20	0.35137	0.572	0.446	5.26879e-16	2	DNAJB6
UAP1	1.07465e-17	0.351362	0.253	0.144	3.93331e-13	2	UAP1
DNAJB9	8.33371e-18	0.351331	0.351	0.232	3.05022e-13	2	DNAJB9
SH3GLB1	1.00064e-16	0.348849	0.253	0.148	3.66246e-12	2	SH3GLB1
TAX1BP1	4.45443e-14	0.347779	0.354	0.255	1.63037e-09	2	TAX1BP1
JAK1	7.16838e-19	0.347521	0.452	0.331	2.6237e-14	2	JAK1
HMGB1	4.00816e-30	0.34375	0.772	0.65	1.46703e-25	2	HMGB1
TMBIM6	7.8995e-21	0.342419	0.531	0.411	2.8913e-16	2	TMBIM6
H2AFV	5.43297e-23	0.340731	0.519	0.37	1.98852e-18	2	H2AFV
MT-ND4	1.56788e-31	0.339065	0.815	0.701	5.73862e-27	2	MT-ND4
SEC61G	2.99857e-21	0.337958	0.577	0.448	1.09751e-16	2	SEC61G
SEC11C	1.23443e-15	0.336707	0.295	0.19	4.51814e-11	2	SEC11C
DDX3X	1.50338e-13	0.33552	0.301	0.204	5.50251e-09	2	DDX3X
SEPTIN7	3.78923e-21	0.335303	0.493	0.36	1.3869e-16	2	SEPTIN7
ISG20	1.01284e-16	0.332729	0.447	0.33	3.70709e-12	2	ISG20
RAP1B	6.47132e-23	0.32979	0.555	0.416	2.36857e-18	2	RAP1B
ELOVL5	1.67316e-17	0.329488	0.253	0.145	6.12393e-13	2	ELOVL5
CHD1	4.64378e-13	0.328282	0.28	0.188	1.69967e-08	2	CHD1
TUBB4B	4.48372e-23	0.327941	0.617	0.467	1.64109e-18	2	TUBB4B
SERTAD1	5.1752e-19	0.32722	0.514	0.389	1.89418e-14	2	SERTAD1
TPI1	3.97592e-13	0.323707	0.386	0.292	1.45523e-08	2	TPI1
CALR	2.3208e-15	0.322683	0.597	0.5	8.49438e-11	2	CALR
SPOCK2	8.88066e-17	0.321607	0.545	0.432	3.25041e-12	2	SPOCK2
CLTB	5.1948e-12	0.317701	0.251	0.162	1.90135e-07	2	CLTB
BSG	3.00617e-15	0.317282	0.339	0.232	1.10029e-10	2	BSG
VCP	2.99253e-12	0.313689	0.288	0.198	1.0953e-07	2	VCP
MT-CO1	6.23774e-46	0.313571	0.981	0.922	2.28308e-41	2	MT-CO1
MAP1LC3B	2.70712e-16	0.313354	0.462	0.347	9.90834e-12	2	MAP1LC3B
FDX1	2.90463e-11	0.312615	0.27	0.185	1.06312e-06	2	FDX1
RBM8A	6.89232e-25	0.312279	0.738	0.629	2.52266e-20	2	RBM8A
CD164	5.17852e-14	0.311088	0.268	0.171	1.89539e-09	2	CD164
ARHGDIA	4.70628e-14	0.310342	0.491	0.404	1.72255e-09	2	ARHGDIA
SPCS3	7.96722e-13	0.306639	0.27	0.177	2.91608e-08	2	SPCS3
WIPF1	1.58448e-14	0.306581	0.285	0.185	5.79937e-10	2	WIPF1
ACTB	2.08555e-56	0.305904	1	0.993	7.63333e-52	2	ACTB
RAB2A	1.34983e-11	0.303767	0.323	0.234	4.94051e-07	2	RAB2A
RHOF	1.3451e-12	0.303507	0.289	0.195	4.92321e-08	2	RHOF
LAMTOR5	2.16713e-13	0.300485	0.373	0.278	7.9319e-09	2	LAMTOR5
IRF1	2.45793e-15	0.299748	0.592	0.483	8.99628e-11	2	IRF1
SFPQ	8.11674e-13	0.298336	0.299	0.202	2.97081e-08	2	SFPQ
UBC	4.29776e-45	0.297437	0.975	0.926	1.57302e-40	2	UBC
ARHGAP9	1.17648e-13	0.297401	0.266	0.171	4.30602e-09	2	ARHGAP9
DBI	4.90044e-14	0.295538	0.429	0.326	1.79361e-09	2	DBI
NASP	3.7477e-12	0.294352	0.292	0.202	1.3717e-07	2	NASP
STRAP	3.70613e-14	0.293635	0.516	0.42	1.35648e-09	2	STRAP
GNG5	2.35039e-13	0.293139	0.382	0.279	8.60268e-09	2	GNG5
CCNH	9.69966e-10	0.291709	0.323	0.245	3.55017e-05	2	CCNH
ARL6IP1	2.30668e-12	0.289767	0.511	0.429	8.44266e-08	2	ARL6IP1
ZFP361	1.01971e-33	0.289507	0.932	0.786	3.73224e-29	2	ZFP36
VPS37B	1.61711e-11	0.289505	0.359	0.268	5.91877e-07	2	VPS37B
NFE2L2	1.62151e-09	0.289189	0.323	0.245	5.93488e-05	2	NFE2L2
SS18L2	2.40306e-12	0.289121	0.383	0.291	8.79543e-08	2	SS18L2
PFN1	1.34359e-40	0.288997	0.947	0.882	4.91769e-36	2	PFN1
KMT2E	4.72529e-12	0.288542	0.443	0.359	1.7295e-07	2	KMT2E
EZR1	1.0081e-19	0.288362	0.584	0.436	3.68975e-15	2	EZR
FUS	3.92493e-14	0.287859	0.556	0.465	1.43656e-09	2	FUS
CHIC2	1.18653e-14	0.287857	0.401	0.293	4.34283e-10	2	CHIC2
ITGB2	1.37935e-13	0.286372	0.462	0.353	5.04855e-09	2	ITGB2
FAM49B	2.20801e-09	0.285955	0.252	0.178	8.08154e-05	2	FAM49B
SERINC1	1.59049e-08	0.284463	0.278	0.207	0.000582134	2	SERINC1
ARF1	1.57059e-15	0.283897	0.625	0.531	5.7485e-11	2	ARF1
CDKN1A1	4.10496e-16	0.279902	0.328	0.202	1.50246e-11	2	CDKN1A
SPCS2	1.00106e-11	0.276977	0.316	0.225	3.66396e-07	2	SPCS2
H3F3B	3.09758e-58	0.276358	0.999	0.989	1.13375e-53	2	H3F3B
BCLAF1	1.09455e-08	0.275852	0.294	0.224	0.000400616	2	BCLAF1
NDUFS6	2.2075e-10	0.27522	0.273	0.192	8.07968e-06	2	NDUFS6
CYCS	9.134e-16	0.274634	0.598	0.501	3.34314e-11	2	CYCS
SELENOT	1.43307e-10	0.27372	0.407	0.328	5.24518e-06	2	SELENOT
MYL12B	5.72874e-19	0.272999	0.731	0.626	2.09678e-14	2	MYL12B
PPP4C	2.4322e-12	0.271391	0.305	0.21	8.9021e-08	2	PPP4C
MORF4L1	1.5463e-15	0.271256	0.671	0.599	5.65962e-11	2	MORF4L1
EIF4A3	3.23323e-12	0.270948	0.457	0.355	1.18339e-07	2	EIF4A3
BRD2	6.59142e-10	0.270257	0.421	0.334	2.41252e-05	2	BRD2
EIF1AX	2.19046e-07	0.269421	0.366	0.306	0.00801731	2	EIF1AX
MT-ND5	2.46521e-14	0.268137	0.505	0.392	9.02292e-10	2	MT-ND5
CHCHD2	1.92427e-22	0.267618	0.846	0.779	7.04303e-18	2	CHCHD2
SH3BGRL3	8.64881e-43	0.267316	0.965	0.851	3.16555e-38	2	SH3BGRL3
SNRPG	7.75202e-16	0.266741	0.581	0.476	2.83732e-11	2	SNRPG
BUD31	1.0283e-12	0.266391	0.448	0.355	3.76367e-08	2	BUD31
HSP90AB1	9.2144e-18	0.265812	0.819	0.762	3.37256e-13	2	HSP90AB1
TERF2IP	1.43359e-06	0.265737	0.333	0.28	0.052471	2	TERF2IP
HLA-E	8.50372e-28	0.264861	0.926	0.87	3.11245e-23	2	HLA-E
MTFP1	5.9513e-08	0.264246	0.287	0.219	0.00217823	2	MTFP1
MT-CYB	2.6323e-24	0.263672	0.918	0.83	9.63448e-20	2	MT-CYB
NDUFAB1	1.42134e-10	0.263669	0.334	0.247	5.20224e-06	2	NDUFAB1
CIB1	3.94712e-17	0.261792	0.667	0.556	1.44468e-12	2	CIB1
PPP2CA	2.43034e-09	0.260768	0.414	0.347	8.89527e-05	2	PPP2CA
RBX1	1.24175e-10	0.257942	0.407	0.317	4.54494e-06	2	RBX1
NDUFA6	1.86627e-11	0.25748	0.418	0.33	6.83072e-07	2	NDUFA6
MT-ND4L	2.48227e-19	0.256984	0.801	0.695	9.08534e-15	2	MT-ND4L
CFL1	4.19255e-28	0.256693	0.904	0.816	1.53452e-23	2	CFL1
ARID4B	2.37681e-09	0.256386	0.304	0.23	8.69937e-05	2	ARID4B
VDAC1	1.04409e-06	0.25535	0.309	0.25	0.0382149	2	VDAC1
MT-ND3	3.67702e-29	0.254322	0.95	0.892	1.34582e-24	2	MT-ND3
LCP1	3.49986e-08	0.252553	0.258	0.187	0.00128098	2	LCP1
LSP1	2.81773e-15	0.252414	0.584	0.473	1.03132e-10	2	LSP1
MLF2	5.00946e-07	0.252178	0.268	0.207	0.0183351	2	MLF2
BUB3	4.10248e-09	0.251549	0.34	0.259	0.000150155	2	BUB3
FBXO7	6.70405e-10	0.251505	0.282	0.2	2.45375e-05	2	FBXO7
EMC7	3.17313e-09	0.251346	0.314	0.238	0.00011614	2	EMC7
TRAM1	4.40814e-11	0.250848	0.293	0.202	1.61342e-06	2	TRAM1
PRDX5	5.4951e-08	0.250518	0.299	0.229	0.00201126	2	PRDX5
SCAND1	1.89918e-07	0.250427	0.372	0.313	0.0069512	2	SCAND1

## Sheet: C3
	p_val	avg_logFC	pct.1	pct.2	p_val_adj	cluster	gene
LYPD3	2.63688e-92	0.664533	0.323	0.083	9.65124e-88	3	LYPD3
AREG	1.12246e-59	0.636718	0.408	0.163	4.10831e-55	3	AREG
CCR72	3.12554e-60	0.613725	0.672	0.37	1.14398e-55	3	CCR7
JUNB	2.24554e-55	0.528653	0.968	0.834	8.21892e-51	3	JUNB
CD55	9.32527e-47	0.483346	0.656	0.389	3.41314e-42	3	CD55
ZNF331	2.98703e-39	0.474399	0.6	0.367	1.09328e-34	3	ZNF331
GPR1832	1.08643e-43	0.46651	0.552	0.298	3.97644e-39	3	GPR183
DDIT4	3.82327e-18	0.44142	0.533	0.378	1.39936e-13	3	DDIT4
SLC2A3	4.35285e-37	0.405025	0.705	0.465	1.59319e-32	3	SLC2A3
SC5D	8.79481e-37	0.397617	0.319	0.138	3.21899e-32	3	SC5D
FAM177A11	1.81773e-33	0.385078	0.816	0.628	6.65306e-29	3	FAM177A1
ARRDC2	9.45989e-30	0.376524	0.286	0.13	3.46242e-25	3	ARRDC2
WDR74	6.75736e-30	0.366821	0.439	0.239	2.47326e-25	3	WDR74
CHMP1B1	2.72565e-17	0.351862	0.453	0.299	9.97614e-13	3	CHMP1B
FTH11	1.12821e-39	0.338884	0.996	0.995	4.12936e-35	3	FTH1
ALG13	1.58348e-22	0.333103	0.498	0.31	5.79569e-18	3	ALG13
ABLIM1	4.25801e-18	0.31058	0.359	0.213	1.55847e-13	3	ABLIM1
NOSIP1	7.5972e-22	0.298476	0.627	0.423	2.78065e-17	3	NOSIP
HSPH11	5.1345e-22	0.296747	0.408	0.234	1.87928e-17	3	HSPH1
SARAF	1.65487e-43	0.291829	0.991	0.951	6.05698e-39	3	SARAF
PASK1	9.05421e-15	0.279641	0.275	0.161	3.31393e-10	3	PASK
AL135905.2	3.67345e-13	0.274753	0.332	0.208	1.34452e-08	3	AL135905.2
GYPC	3.82254e-18	0.270193	0.642	0.476	1.39909e-13	3	GYPC
ISG15	5.89986e-22	0.264756	0.293	0.153	2.15941e-17	3	ISG15
MAL1	3.32122e-21	0.263935	0.396	0.225	1.2156e-16	3	MAL
RNASET22	6.06738e-17	0.259104	0.565	0.384	2.22072e-12	3	RNASET2
EIF3E	2.60985e-18	0.257391	0.73	0.564	9.55231e-14	3	EIF3E
RGS101	9.28103e-17	0.256075	0.543	0.368	3.39695e-12	3	RGS10
LEF11	1.53147e-19	0.255383	0.333	0.184	5.60535e-15	3	LEF1
LDHB1	3.989e-27	0.254675	0.873	0.661	1.46001e-22	3	LDHB
CAMK4	1.91054e-18	0.252955	0.333	0.191	6.99278e-14	3	CAMK4
NDFIP1	4.69961e-17	0.252248	0.597	0.419	1.7201e-12	3	NDFIP1

## Sheet: C4
	p_val	avg_logFC	pct.1	pct.2	p_val_adj	cluster	gene
SELL1	1.88707e-64	0.757802	0.492	0.243	6.90687e-60	4	SELL
PIK3IP1	5.93536e-52	0.623535	0.547	0.316	2.1724e-47	4	PIK3IP1
LTB2	8.25003e-71	0.578889	0.871	0.595	3.01959e-66	4	LTB
LINC00861	4.42342e-41	0.576162	0.441	0.24	1.61902e-36	4	LINC00861
TXNIP	9.23523e-35	0.526213	0.454	0.264	3.38019e-30	4	TXNIP
TCF7	6.75478e-31	0.499131	0.367	0.204	2.47232e-26	4	TCF7
CD27	1.40884e-26	0.470991	0.286	0.147	5.15649e-22	4	CD27
LEF12	2.12609e-27	0.455116	0.333	0.184	7.78171e-23	4	LEF1
AC243960.1	2.08523e-24	0.453096	0.257	0.128	7.63216e-20	4	AC243960.1
MALAT1	4.20139e-31	0.451185	0.996	0.963	1.53775e-26	4	MALAT1
EVL	8.91564e-26	0.447164	0.539	0.385	3.26321e-21	4	EVL
TRAF3IP3	5.94785e-21	0.443908	0.258	0.139	2.17697e-16	4	TRAF3IP3
MAL2	3.90977e-22	0.439398	0.367	0.229	1.43101e-17	4	MAL
PRKCQ-AS11	1.54356e-17	0.423471	0.271	0.161	5.64959e-13	4	PRKCQ-AS1
LDHB2	1.00514e-41	0.417094	0.828	0.667	3.67892e-37	4	LDHB
FCMR	9.22963e-15	0.400601	0.288	0.188	3.37814e-10	4	FCMR
MGAT4A	7.77355e-16	0.367267	0.428	0.312	2.8452e-11	4	MGAT4A
PNISR	3.57668e-16	0.356634	0.397	0.276	1.3091e-11	4	PNISR
RGS102	4.55542e-17	0.354957	0.496	0.375	1.66733e-12	4	RGS10
PRMT2	4.07514e-14	0.354474	0.408	0.303	1.49154e-09	4	PRMT2
GPSM3	2.88274e-17	0.353017	0.596	0.505	1.05511e-12	4	GPSM3
CAMK41	5.84738e-16	0.35028	0.307	0.195	2.1402e-11	4	CAMK4
TBC1D10C	8.31352e-12	0.34949	0.364	0.27	3.04283e-07	4	TBC1D10C
NOSIP2	4.98695e-21	0.346203	0.579	0.43	1.82527e-16	4	NOSIP
TLE5	1.73638e-19	0.339594	0.629	0.524	6.35531e-15	4	TLE5
PLSCR3	3.90424e-11	0.332088	0.267	0.181	1.42899e-06	4	PLSCR3
CCND3	5.1735e-14	0.324999	0.449	0.34	1.89355e-09	4	CCND3
RPS26	6.10154e-38	0.323335	0.986	0.978	2.23323e-33	4	RPS26
ALKBH71	6.54313e-11	0.318921	0.364	0.276	2.39485e-06	4	ALKBH7
FOXP1	1.4525e-09	0.311344	0.329	0.245	5.31629e-05	4	FOXP1
HSPB1	5.46327e-12	0.300507	0.368	0.268	1.99961e-07	4	HSPB1
DAD1	5.44289e-10	0.299394	0.357	0.269	1.99215e-05	4	DAD1
PCED1B-AS1	6.94595e-19	0.296417	0.749	0.65	2.54229e-14	4	PCED1B-AS1
ANAPC16	1.19793e-11	0.283786	0.437	0.338	4.38454e-07	4	ANAPC16
PCBP1	2.29093e-09	0.280134	0.346	0.257	8.38502e-05	4	PCBP1
CALM3	5.53632e-08	0.277996	0.349	0.279	0.00202635	4	CALM3
GIMAP71	2.64222e-11	0.2768	0.503	0.402	9.67081e-07	4	GIMAP7
FYB1	7.64511e-09	0.266612	0.396	0.316	0.000279818	4	FYB1
EEF1B21	1.86702e-50	0.265544	0.988	0.975	6.83347e-46	4	EEF1B2
GADD45B	5.17238e-07	0.263255	0.566	0.514	0.0189314	4	GADD45B
RPS131	6.25123e-84	0.262528	1	1	2.28801e-79	4	RPS13
RPS51	5.01807e-66	0.257806	1	0.997	1.83667e-61	4	RPS5
SMDT1	7.67688e-13	0.257713	0.67	0.591	2.80982e-08	4	SMDT1
ST131	2.75611e-07	0.2562	0.426	0.362	0.0100876	4	ST13
BIN2	2.93195e-07	0.25502	0.286	0.219	0.0107312	4	BIN2

## Sheet: C5
	p_val	avg_logFC	pct.1	pct.2	p_val_adj	cluster	gene
TRBV10-3	1.41652e-198	1.78451	0.303	0.028	5.18461e-194	5	TRBV10-3
GZMH	0	1.73346	0.824	0.122	0	5	GZMH
GZMB	0	1.67135	0.601	0.062	0	5	GZMB
NKG71	0	1.55606	0.985	0.265	0	5	NKG7
FGFBP2	0	1.50014	0.462	0.041	0	5	FGFBP2
GNLY1	0	1.49558	0.919	0.23	0	5	GNLY
CCL51	2.87925e-276	1.25299	0.985	0.315	1.05383e-271	5	CCL5
LGALS1	1.42871e-154	1.21236	0.553	0.151	5.22924e-150	5	LGALS1
GZMA1	1.2544e-201	1.14087	0.668	0.172	4.59121e-197	5	GZMA
CST71	5.28021e-233	1.13553	0.886	0.283	1.93261e-228	5	CST7
TRAV12-2	2.62615e-145	1.07917	0.297	0.041	9.61198e-141	5	TRAV12-2
S100A41	9.9078e-176	1.04832	0.952	0.623	3.62635e-171	5	S100A4
C12orf751	8.73037e-133	0.968747	0.56	0.175	3.1954e-128	5	C12orf75
CTSW1	1.04495e-140	0.945881	0.808	0.382	3.82464e-136	5	CTSW
CD8A1	8.48004e-97	0.868681	0.574	0.225	3.10378e-92	5	CD8A
HOPX1	3.87949e-99	0.85188	0.399	0.11	1.41993e-94	5	HOPX
OASL	3.36699e-70	0.846423	0.293	0.079	1.23235e-65	5	OASL
SRRT	4.95897e-68	0.842371	0.281	0.079	1.81503e-63	5	SRRT
APOBEC3G1	2.56263e-99	0.816599	0.363	0.093	9.37946e-95	5	APOBEC3G
PRF1	2.74992e-86	0.760706	0.294	0.068	1.0065e-81	5	PRF1
GZMM1	4.10482e-90	0.758424	0.71	0.394	1.5024e-85	5	GZMM
SH3BGRL31	7.07849e-146	0.750203	0.983	0.852	2.5908e-141	5	SH3BGRL3
CRIP11	1.5713e-101	0.730469	0.967	0.815	5.75113e-97	5	CRIP1
YWHAQ1	9.26169e-62	0.728947	0.577	0.31	3.38987e-57	5	YWHAQ
HLA-DPA11	1.46862e-73	0.727611	0.392	0.133	5.37529e-69	5	HLA-DPA1
ARPC5L	1.00882e-50	0.725245	0.42	0.198	3.69236e-46	5	ARPC5L
S100A6	5.01229e-100	0.717723	0.919	0.746	1.83455e-95	5	S100A6
S100A101	9.52494e-88	0.716054	0.86	0.642	3.48623e-83	5	S100A10
CD991	4.54826e-89	0.694578	0.809	0.532	1.66471e-84	5	CD99
HLA-DPB11	6.09247e-60	0.687339	0.368	0.134	2.2299e-55	5	HLA-DPB1
CXCR31	9.50914e-57	0.678857	0.317	0.107	3.48044e-52	5	CXCR3
HCST1	9.84e-94	0.678133	0.884	0.636	3.60154e-89	5	HCST
IFITM21	1.60668e-64	0.673993	0.748	0.543	5.88062e-60	5	IFITM2
LDHA1	1.53518e-98	0.660805	0.913	0.709	5.61891e-94	5	LDHA
TUBA4A1	9.96294e-87	0.656099	0.829	0.51	3.64653e-82	5	TUBA4A
CMC11	7.44414e-57	0.638818	0.444	0.18	2.72463e-52	5	CMC1
HLA-DRB5	1.34665e-56	0.63613	0.284	0.087	4.92888e-52	5	HLA-DRB5
BHLHE40	1.05449e-53	0.631507	0.278	0.089	3.85954e-49	5	BHLHE40
CD8B1	7.42824e-52	0.620382	0.48	0.221	2.71881e-47	5	CD8B
PAXX1	9.73898e-48	0.607377	0.517	0.292	3.56456e-43	5	PAXX
ITGB21	2.68857e-41	0.604563	0.55	0.346	9.84043e-37	5	ITGB2
GAPDH1	2.71373e-102	0.599598	0.964	0.85	9.93251e-98	5	GAPDH
MYL12A	3.12711e-56	0.597191	0.808	0.651	1.14455e-51	5	MYL12A
DUSP21	6.16764e-61	0.580114	0.818	0.566	2.25742e-56	5	DUSP2
RAB5IF1	9.00019e-36	0.579904	0.374	0.19	3.29416e-31	5	RAB5IF
JMJD61	2.33632e-38	0.578797	0.356	0.168	8.55116e-34	5	JMJD6
HLA-DRB1	9.60162e-51	0.577575	0.281	0.092	3.51429e-46	5	HLA-DRB1
PTPRE	9.49406e-44	0.570939	0.257	0.089	3.47492e-39	5	PTPRE
GSTP11	6.19091e-39	0.565417	0.492	0.29	2.26593e-34	5	GSTP1
TGFB11	6.19396e-37	0.559366	0.404	0.21	2.26705e-32	5	TGFB1
PFN11	2.06664e-87	0.554446	0.962	0.882	7.56409e-83	5	PFN1
CD741	3.17838e-43	0.552995	0.808	0.678	1.16332e-38	5	CD74
ARPC21	1.33341e-55	0.550179	0.779	0.603	4.88041e-51	5	ARPC2
LYAR1	2.62488e-35	0.54372	0.38	0.188	9.60733e-31	5	LYAR
CYBA1	4.49312e-39	0.541325	0.637	0.44	1.64453e-34	5	CYBA
DNAJB61	2.11843e-38	0.536571	0.619	0.443	7.75367e-34	5	DNAJB6
CLEC2B	4.40859e-27	0.532222	0.473	0.309	1.61359e-22	5	CLEC2B
SH2D2A1	9.56828e-28	0.525451	0.287	0.138	3.50209e-23	5	SH2D2A
FLNA	1.90442e-26	0.524001	0.284	0.141	6.97037e-22	5	FLNA
ANXA21	1.3425e-34	0.509732	0.296	0.127	4.91367e-30	5	ANXA2
HLA-B1	1.82741e-99	0.504327	0.997	0.978	6.68851e-95	5	HLA-B
IL321	6.3823e-46	0.500386	0.797	0.634	2.33598e-41	5	IL32
B2M1	2.57138e-197	0.494797	1	1	9.4115e-193	5	B2M
REEP51	4.0777e-27	0.493578	0.353	0.196	1.49248e-22	5	REEP5
CLIC1	2.50576e-26	0.491884	0.404	0.247	9.17133e-22	5	CLIC1
GNG21	2.0174e-28	0.490032	0.38	0.209	7.38388e-24	5	GNG2
FKBP111	6.30964e-21	0.484554	0.296	0.166	2.30939e-16	5	FKBP11
MRPL101	1.0545e-22	0.48262	0.267	0.136	3.85958e-18	5	MRPL10
SH3GLB11	8.1534e-23	0.481759	0.281	0.147	2.98423e-18	5	SH3GLB1
HLA-A1	7.61311e-72	0.477379	0.946	0.861	2.78647e-67	5	HLA-A
SELPLG1	1.16359e-23	0.476137	0.32	0.178	4.25886e-19	5	SELPLG
LCP11	2.72233e-23	0.471003	0.323	0.181	9.964e-19	5	LCP1
CMC21	6.02382e-26	0.467249	0.369	0.208	2.20478e-21	5	CMC2
CFL11	2.5344e-58	0.464719	0.907	0.818	9.27616e-54	5	CFL1
MT-CO11	3.03115e-75	0.463868	0.982	0.923	1.10943e-70	5	MT-CO1
ADGRE51	4.9512e-19	0.460613	0.392	0.257	1.81219e-14	5	ADGRE5
MT-CO21	9.95034e-105	0.46061	0.997	0.973	3.64192e-100	5	MT-CO2
MYL61	2.159e-55	0.457856	0.902	0.782	7.90217e-51	5	MYL6
APMAP1	3.54251e-26	0.451778	0.263	0.122	1.29659e-21	5	APMAP
AHNAK	1.57221e-21	0.448141	0.272	0.144	5.75446e-17	5	AHNAK
GPR651	5.56668e-19	0.446527	0.267	0.145	2.03746e-14	5	GPR65
LSP11	1.50009e-26	0.445022	0.599	0.474	5.49046e-22	5	LSP1
MYL12B1	1.58377e-36	0.444434	0.752	0.626	5.79676e-32	5	MYL12B
MT2A1	5.61519e-17	0.435425	0.512	0.385	2.05522e-12	5	MT2A
DBI1	3.49251e-24	0.433194	0.474	0.323	1.27829e-19	5	DBI
CXCR41	1.0715e-47	0.431056	0.905	0.779	3.92181e-43	5	CXCR4
POMP1	4.83689e-26	0.430953	0.56	0.41	1.77035e-21	5	POMP
ACTB1	4.70937e-65	0.429009	0.995	0.993	1.72368e-60	5	ACTB
LITAF1	6.54955e-33	0.417302	0.734	0.596	2.3972e-28	5	LITAF
NXT11	1.82091e-14	0.415469	0.368	0.259	6.66471e-10	5	NXT1
PPIB1	1.01552e-29	0.41528	0.721	0.605	3.71689e-25	5	PPIB
PLAAT4	2.04406e-17	0.413429	0.578	0.484	7.48145e-13	5	PLAAT4
DSTN1	1.08438e-13	0.406362	0.336	0.232	3.96894e-09	5	DSTN
PSMA71	2.58149e-22	0.405276	0.583	0.469	9.44851e-18	5	PSMA7
ARF6	5.13432e-17	0.40497	0.254	0.144	1.87921e-12	5	ARF6
EMP31	3.99113e-20	0.404076	0.634	0.518	1.46079e-15	5	EMP3
SEPTIN71	1.52704e-20	0.402267	0.495	0.362	5.58911e-16	5	SEPTIN7
RAP1B1	3.43733e-21	0.399946	0.542	0.421	1.2581e-16	5	RAP1B
MT-ATP61	1.82328e-43	0.399843	0.919	0.826	6.67338e-39	5	MT-ATP6
BSG1	1.98705e-11	0.398453	0.323	0.236	7.27279e-07	5	BSG
NAPA1	1.44718e-14	0.395881	0.308	0.202	5.29681e-10	5	NAPA
SUB11	1.32766e-35	0.39199	0.833	0.74	4.85937e-31	5	SUB1
VIM2	8.92421e-24	0.388969	0.859	0.836	3.26635e-19	5	VIM
CLTB1	6.66796e-16	0.384466	0.273	0.162	2.44054e-11	5	CLTB
GZMK1	5.59862e-22	0.384405	0.371	0.2	2.04915e-17	5	GZMK
GABARAPL11	2.66924e-15	0.379525	0.389	0.266	9.76969e-11	5	GABARAPL1
TMEM50A1	1.65514e-18	0.379087	0.483	0.37	6.05799e-14	5	TMEM50A
BZW11	4.53608e-18	0.378304	0.497	0.376	1.66025e-13	5	BZW1
PPP1CA	3.08311e-12	0.378067	0.288	0.192	1.12845e-07	5	PPP1CA
HMGB11	6.76072e-28	0.377431	0.745	0.656	2.47449e-23	5	HMGB1
GNG51	1.83825e-15	0.37562	0.393	0.28	6.72819e-11	5	GNG5
GUK11	2.43686e-26	0.375334	0.704	0.594	8.91915e-22	5	GUK1
RNASEK	4.25563e-20	0.374506	0.655	0.565	1.5576e-15	5	RNASEK
SEC61B1	3.04651e-20	0.372439	0.592	0.486	1.11505e-15	5	SEC61B
BLOC1S1	6.1656e-15	0.371465	0.341	0.225	2.25667e-10	5	BLOC1S1
CHIC21	4.05649e-13	0.369813	0.395	0.296	1.48472e-08	5	CHIC2
ATP6V0B	1.96367e-13	0.365822	0.293	0.193	7.18722e-09	5	ATP6V0B
MCL12	3.11046e-15	0.361404	0.508	0.394	1.13846e-10	5	MCL1
SPCS21	1.06932e-12	0.360769	0.327	0.226	3.91384e-08	5	SPCS2
CCNH1	1.98628e-09	0.360175	0.324	0.247	7.26998e-05	5	CCNH
NDUFB2	7.39354e-15	0.354146	0.505	0.416	2.70611e-10	5	NDUFB2
BUB31	1.56148e-13	0.353021	0.363	0.258	5.71517e-09	5	BUB3
MAP1LC3B1	1.59194e-13	0.352444	0.453	0.35	5.82665e-09	5	MAP1LC3B
CALR1	2.76007e-14	0.351339	0.581	0.504	1.01021e-09	5	CALR
SRSF71	4.16214e-23	0.34853	0.725	0.612	1.52339e-18	5	SRSF7
H2AFV1	1.50716e-11	0.347961	0.467	0.379	5.51634e-07	5	H2AFV
CIB11	6.99735e-17	0.345672	0.65	0.56	2.5611e-12	5	CIB1
IDS1	1.20974e-14	0.34525	0.422	0.305	4.42778e-10	5	IDS
S100A111	2.33138e-16	0.342824	0.483	0.337	8.5331e-12	5	S100A11
MLF21	3.14514e-13	0.339704	0.306	0.204	1.15115e-08	5	MLF2
DCTN3	5.53866e-11	0.338997	0.324	0.236	2.02721e-06	5	DCTN3
FDX11	3.80662e-09	0.33808	0.267	0.187	0.000139326	5	FDX1
CCL4	1.31155e-98	0.336495	0.41	0.107	4.80041e-94	5	CCL4
XBP11	6e-09	0.335566	0.426	0.352	0.000219606	5	XBP1
SRSF21	8.5373e-14	0.335142	0.562	0.479	3.12474e-09	5	SRSF2
SAR1A1	6.57189e-11	0.332709	0.257	0.17	2.40538e-06	5	SAR1A
HSP90AA11	1.46912e-16	0.328219	0.686	0.598	5.37714e-12	5	HSP90AA1
PIK3R11	3.25505e-11	0.327888	0.369	0.27	1.19138e-06	5	PIK3R1
SAMSN11	2.04689e-09	0.327058	0.287	0.202	7.49184e-05	5	SAMSN1
RHOA	2.58321e-18	0.326614	0.686	0.601	9.45482e-14	5	RHOA
BUD311	4.14048e-11	0.325751	0.44	0.358	1.51546e-06	5	BUD31
PTPRC	1.11779e-13	0.324472	0.511	0.42	4.09123e-09	5	PTPRC
PDIA31	2.34443e-09	0.324053	0.42	0.342	8.58084e-05	5	PDIA3
JAK11	4.70142e-09	0.323658	0.408	0.338	0.000172077	5	JAK1
WDR83OS	8.57255e-13	0.321135	0.431	0.335	3.13764e-08	5	WDR83OS
PSMD9	5.76267e-09	0.320965	0.26	0.184	0.000210919	5	PSMD9
TRMT1121	9.58238e-12	0.319521	0.455	0.369	3.50725e-07	5	TRMT112
KRAS	9.2318e-10	0.318809	0.29	0.207	3.37893e-05	5	KRAS
UBE2A1	2.95875e-09	0.318716	0.33	0.248	0.000108293	5	UBE2A
MT-CO31	1.38048e-29	0.317576	0.896	0.808	5.05269e-25	5	MT-CO3
NDUFAB11	5.23422e-11	0.314295	0.338	0.249	1.91578e-06	5	NDUFAB1
NDUFB7	1.50667e-09	0.313762	0.275	0.195	5.51456e-05	5	NDUFB7
TRAPPC1	1.58501e-07	0.313698	0.293	0.229	0.00580131	5	TRAPPC1
PSMB6	2.89249e-10	0.313345	0.387	0.307	1.05868e-05	5	PSMB6
SUMO1	5.03184e-08	0.311783	0.398	0.342	0.0018417	5	SUMO1
CD3G	4.60401e-06	0.311718	0.335	0.284	0.168511	5	CD3G
TXN	7.21219e-11	0.309083	0.345	0.251	2.63973e-06	5	TXN
IL2RG	2.87258e-13	0.307674	0.506	0.416	1.05139e-08	5	IL2RG
SERF2	9.02977e-30	0.307597	0.922	0.89	3.30499e-25	5	SERF2
TENT5C1	2.11153e-06	0.306579	0.293	0.232	0.0772841	5	TENT5C
RABAC1	9.98875e-09	0.306206	0.392	0.324	0.000365598	5	RABAC1
PRELID1	8.73682e-08	0.306036	0.299	0.23	0.00319776	5	PRELID1
SPSB3	1.30064e-07	0.305937	0.266	0.198	0.00476047	5	SPSB3
HMGN3	1.80634e-06	0.303507	0.317	0.257	0.0661137	5	HMGN3
MT-ND51	6.85136e-11	0.303044	0.479	0.398	2.50767e-06	5	MT-ND5
NDUFC2	2.10988e-10	0.302777	0.449	0.376	7.72239e-06	5	NDUFC2
ADRM1	5.44083e-09	0.301883	0.324	0.247	0.00019914	5	ADRM1
ARPC3	4.83919e-10	0.301801	0.587	0.55	1.77119e-05	5	ARPC3
ATP5MF	6.0045e-09	0.301264	0.39	0.319	0.000219771	5	ATP5MF
HLA-E1	1.37083e-29	0.300671	0.917	0.872	5.01737e-25	5	HLA-E
COPE	6.2506e-10	0.299958	0.38	0.302	2.28778e-05	5	COPE
RNF181	7.36946e-08	0.299935	0.251	0.184	0.0026973	5	RNF181
LMNA2	1.24929e-23	0.298313	0.545	0.343	4.57253e-19	5	LMNA
CCDC12	9.37261e-08	0.297535	0.264	0.194	0.00343047	5	CCDC12
OAZ11	7.8002e-19	0.294093	0.791	0.734	2.85495e-14	5	OAZ1
RAB2A1	8.4772e-09	0.292718	0.312	0.237	0.000310274	5	RAB2A
ELOB	1.79667e-13	0.291876	0.641	0.586	6.57597e-09	5	ELOB
RHOF1	6.10873e-07	0.289401	0.266	0.2	0.0223586	5	RHOF
CALM21	6.08353e-20	0.289201	0.826	0.747	2.22663e-15	5	CALM2
RHEB	9.80378e-09	0.288159	0.3	0.224	0.000358828	5	RHEB
CD3D	5.58945e-12	0.287947	0.652	0.629	2.0458e-07	5	CD3D
IER2	4.14358e-24	0.287433	0.7	0.571	1.51659e-19	5	IER2
SEC61G1	3.83974e-09	0.287128	0.511	0.458	0.000140538	5	SEC61G
TMED2	2.26714e-06	0.28611	0.33	0.272	0.0829797	5	TMED2
PSMB8	8.61441e-07	0.285447	0.341	0.283	0.0315296	5	PSMB8
LAMTOR51	5.03686e-07	0.283919	0.342	0.283	0.0184354	5	LAMTOR5
MAGOH1	1.45148e-08	0.279528	0.464	0.409	0.000531255	5	MAGOH
SLBP	3.82376e-07	0.278485	0.281	0.216	0.0139953	5	SLBP
PAFAH1B1	2.233e-07	0.277666	0.267	0.198	0.008173	5	PAFAH1B1
RALY	7.65009e-08	0.275953	0.323	0.253	0.00280001	5	RALY
SEM1	3.81501e-06	0.275477	0.351	0.301	0.139633	5	SEM1
COX6A1	9.66935e-13	0.275471	0.671	0.633	3.53908e-08	5	COX6A1
FBXO71	3.16902e-06	0.275447	0.263	0.204	0.115989	5	FBXO7
IRF11	1.29877e-10	0.274276	0.562	0.488	4.75363e-06	5	IRF1
PGK11	5.06797e-10	0.274201	0.595	0.537	1.85493e-05	5	PGK1
HLA-C	1.35218e-25	0.272331	0.967	0.923	4.94911e-21	5	HLA-C
TOMM5	4.35907e-07	0.270571	0.417	0.365	0.0159546	5	TOMM5
ATP6V0E1	2.38686e-07	0.269419	0.333	0.268	0.00873616	5	ATP6V0E1
DRAP1	4.33253e-06	0.267739	0.312	0.258	0.158575	5	DRAP1
RBM8A1	1.33818e-13	0.26736	0.707	0.634	4.89788e-09	5	RBM8A
CALM11	2.57719e-25	0.265699	0.941	0.908	9.43279e-21	5	CALM1
UBB1	3.7423e-23	0.263716	0.854	0.8	1.36972e-18	5	UBB
DDOST	3.08562e-05	0.263355	0.288	0.234	1	5	DDOST
COX5B	2.65965e-10	0.262822	0.593	0.559	9.73459e-06	5	COX5B
ARHGDIA1	1.40861e-07	0.262537	0.464	0.409	0.00515564	5	ARHGDIA
TAX1BP11	3.71114e-07	0.262277	0.326	0.26	0.0135832	5	TAX1BP1
PSMD8	0.000114262	0.262039	0.29	0.248	1	5	PSMD8
SRP14	9.58512e-21	0.261606	0.845	0.796	3.50825e-16	5	SRP14
SH3BGRL	3.46198e-07	0.260552	0.336	0.272	0.0126712	5	SH3BGRL
ELOC	9.85943e-07	0.259938	0.372	0.318	0.0360865	5	ELOC
POLR2L1	5.31143e-08	0.259468	0.545	0.505	0.00194404	5	POLR2L
SELENOT1	8.37749e-07	0.259031	0.393	0.331	0.0306624	5	SELENOT
HSPA51	1.47564e-13	0.258766	0.706	0.595	5.40098e-09	5	HSPA5
COX6C	1.04273e-10	0.258479	0.68	0.648	3.81651e-06	5	COX6C
TMEM59	4.6615e-07	0.257586	0.407	0.351	0.0170616	5	TMEM59
PET100	3.00087e-05	0.257519	0.401	0.362	1	5	PET100
PSMB9	1.7433e-05	0.256882	0.311	0.261	0.638067	5	PSMB9
SUMO2	6.6052e-16	0.254803	0.74	0.689	2.41757e-11	5	SUMO2
TMSB4X	1.89319e-43	0.254785	0.998	0.997	6.92926e-39	5	TMSB4X
PPP4C1	3.90743e-07	0.253961	0.284	0.215	0.0143016	5	PPP4C
SNRPG1	6.46805e-09	0.25375	0.535	0.483	0.000236737	5	SNRPG
SRRM1	3.67796e-09	0.253276	0.517	0.454	0.000134617	5	SRRM1
CLTA	3.15121e-09	0.251962	0.336	0.252	0.000115338	5	CLTA
TAGLN22	9.28816e-19	0.251814	0.856	0.769	3.39956e-14	5	TAGLN2
SF3B5	3.04602e-06	0.251716	0.42	0.377	0.111488	5	SF3B5
PUF60	1.10858e-05	0.251488	0.275	0.223	0.40575	5	PUF60
YWHAZ1	6.35527e-16	0.251101	0.814	0.743	2.32609e-11	5	YWHAZ
MYADM1	7.38049e-06	0.250193	0.429	0.376	0.270133	5	MYADM
RNF1251	8.17157e-06	0.250088	0.372	0.319	0.299088	5	RNF125

## Sheet: C6
	p_val	avg_logFC	pct.1	pct.2	p_val_adj	cluster	gene
FOS	2.44198e-179	1.30967	0.974	0.602	8.93787e-175	6	FOS
NR4A1	8.53381e-133	1.139	0.5	0.131	3.12346e-128	6	NR4A1
DUSP1	3.26595e-120	0.949666	0.942	0.649	1.19537e-115	6	DUSP1
JUN	3.42374e-108	0.905736	0.878	0.532	1.25312e-103	6	JUN
CD69	9.66638e-107	0.888693	0.894	0.616	3.53799e-102	6	CD69
PPP1R15A	1.69901e-88	0.743493	0.86	0.529	6.21855e-84	6	PPP1R15A
JUNB1	6.52385e-80	0.681312	0.977	0.837	2.38779e-75	6	JUNB
FOSB	1.93615e-47	0.538672	0.531	0.253	7.08651e-43	6	FOSB
AREG1	1.20424e-32	0.520446	0.373	0.173	4.40764e-28	6	AREG
TAGAP	2.57425e-30	0.494311	0.525	0.302	9.42201e-26	6	TAGAP
SERTAD11	7.32839e-46	0.494271	0.668	0.378	2.68226e-41	6	SERTAD1
DNAJB1	5.23522e-37	0.492456	0.853	0.679	1.91614e-32	6	DNAJB1
TUBA1A	1.07962e-30	0.486438	0.771	0.598	3.9515e-26	6	TUBA1A
DNAJA1	1.15206e-38	0.484746	0.772	0.553	4.21667e-34	6	DNAJA1
NR4A21	1.05647e-39	0.479097	0.767	0.534	3.8668e-35	6	NR4A2
NFKBIA	5.07779e-47	0.478285	0.901	0.783	1.85852e-42	6	NFKBIA
MTRNR2L12	2.26192e-40	0.460887	0.932	0.796	8.27884e-36	6	MTRNR2L12
CITED2	2.32968e-16	0.442329	0.368	0.219	8.52687e-12	6	CITED2
TNFAIP31	4.5714e-33	0.434992	0.804	0.609	1.67318e-28	6	TNFAIP3
SLC2A31	4.1073e-27	0.426742	0.68	0.474	1.50331e-22	6	SLC2A3
CCNL1	7.52863e-26	0.413211	0.474	0.264	2.75555e-21	6	CCNL1
ZFP36L1	1.44321e-15	0.404974	0.518	0.376	5.2823e-11	6	ZFP36L1
GPR1833	6.27801e-19	0.378891	0.48	0.312	2.29781e-14	6	GPR183
SOCS3	5.37552e-18	0.364548	0.285	0.149	1.96749e-13	6	SOCS3
MARCKSL1	1.58037e-17	0.364254	0.454	0.29	5.7843e-13	6	MARCKSL1
PIM2	2.45308e-21	0.362601	0.376	0.202	8.9785e-17	6	PIM2
NDFIP11	3.54184e-21	0.359618	0.624	0.421	1.29635e-16	6	NDFIP1
CSRNP11	1.37196e-19	0.359436	0.38	0.213	5.02152e-15	6	CSRNP1
ICOS	1.45218e-22	0.349577	0.279	0.13	5.31512e-18	6	ICOS
NFKBIZ	3.02669e-22	0.335605	0.257	0.116	1.1078e-17	6	NFKBIZ
BTG1	6.68846e-28	0.310477	0.952	0.904	2.44804e-23	6	BTG1
PNRC1	5.7637e-18	0.306776	0.785	0.629	2.10957e-13	6	PNRC1
KLF61	1.19806e-11	0.305962	0.62	0.481	4.38503e-07	6	KLF6
SOD21	1.161e-09	0.303383	0.348	0.235	4.24938e-05	6	SOD2
FOXP11	6.79875e-15	0.302947	0.389	0.241	2.48841e-10	6	FOXP1
PLK31	1.31806e-14	0.301427	0.361	0.219	4.82425e-10	6	PLK3
SNHG8	3.69334e-16	0.298287	0.716	0.536	1.3518e-11	6	SNHG8
TCF71	4.06585e-14	0.296815	0.348	0.209	1.48814e-09	6	TCF7
NOSIP3	1.48886e-16	0.294491	0.612	0.43	5.44937e-12	6	NOSIP
BTG2	4.11006e-14	0.293687	0.601	0.43	1.50432e-09	6	BTG2
ZFAS1	7.09535e-19	0.28427	0.777	0.604	2.59697e-14	6	ZFAS1
MAL3	2.64848e-14	0.276788	0.373	0.232	9.69368e-10	6	MAL
RPS261	3.8888e-24	0.276499	0.987	0.978	1.42334e-19	6	RPS26
TUBA1B	4.72563e-12	0.275238	0.602	0.46	1.72963e-07	6	TUBA1B
PTGER4	3.90753e-12	0.268965	0.317	0.194	1.43019e-07	6	PTGER4
PRKCQ-AS12	1.5622e-10	0.258176	0.269	0.164	5.7178e-06	6	PRKCQ-AS1
RBM25	1.02344e-09	0.251495	0.318	0.208	3.7459e-05	6	RBM25

## Sheet: C7
	p_val	avg_logFC	pct.1	pct.2	p_val_adj	cluster	gene
CCL41	8.82864e-258	3.42647	0.678	0.105	3.23137e-253	7	CCL4
CCL4L2	1.42603e-259	2.6671	0.38	0.022	5.21941e-255	7	CCL4L2
TNF	9.01298e-151	1.6783	0.471	0.076	3.29884e-146	7	TNF
IFNG	6.52192e-225	1.52182	0.359	0.023	2.38709e-220	7	IFNG
2001-06-01	1.16656e-75	1.17708	0.854	0.546	4.26973e-71	7	JUN
CCL52	1.95934e-144	1.14467	0.973	0.346	7.17139e-140	7	CCL5
FOS1	1.67165e-89	1.11976	0.952	0.616	6.11842e-85	7	FOS
NKG72	5.51717e-134	1.08409	0.928	0.301	2.01934e-129	7	NKG7
CD691	7.1744e-73	1.06299	0.88	0.626	2.6259e-68	7	CD69
FOSB1	5.66225e-72	1.05815	0.617	0.258	2.07244e-67	7	FOSB
PMAIP1	7.0714e-56	1.01487	0.271	0.061	2.5882e-51	7	PMAIP1
SERTAD12	9.63746e-58	0.968161	0.699	0.386	3.5274e-53	7	SERTAD1
CMC12	1.40658e-72	0.966634	0.551	0.186	5.14822e-68	7	CMC1
NEU1	4.74341e-45	0.949028	0.386	0.139	1.73613e-40	7	NEU1
GNLY2	9.63668e-97	0.947925	0.809	0.267	3.52712e-92	7	GNLY
BTG21	8.84426e-47	0.941295	0.684	0.432	3.23709e-42	7	BTG2
DNAJA11	3.11892e-59	0.907265	0.819	0.558	1.14156e-54	7	DNAJA1
GZMH1	1.1001e-82	0.896886	0.577	0.168	4.02647e-78	7	GZMH
NR4A11	7.66142e-46	0.862926	0.41	0.149	2.80416e-41	7	NR4A1
DUSP11	6.99858e-60	0.856124	0.87	0.664	2.56155e-55	7	DUSP1
IER21	8.31988e-53	0.80431	0.803	0.57	3.04516e-48	7	IER2
DUSP22	2.06098e-55	0.785889	0.864	0.575	7.54339e-51	7	DUSP2
TUBB4B1	5.37209e-42	0.765317	0.713	0.472	1.96624e-37	7	TUBB4B
NR4A22	1.66475e-47	0.761345	0.787	0.542	6.09314e-43	7	NR4A2
CST72	1.96288e-73	0.735153	0.793	0.315	7.18432e-69	7	CST7
KLF62	1.96979e-36	0.730844	0.71	0.48	7.20963e-32	7	KLF6
GZMK2	4.3713e-46	0.71266	0.521	0.199	1.59994e-41	7	GZMK
RHOB	2.66443e-52	0.710483	0.266	0.061	9.75208e-48	7	RHOB
GZMA2	1.17603e-53	0.704781	0.545	0.201	4.30437e-49	7	GZMA
CTSW2	2.19131e-52	0.69958	0.758	0.404	8.02043e-48	7	CTSW
C12orf752	3.22798e-45	0.682591	0.492	0.196	1.18147e-40	7	C12orf75
TRBV281	5.95021e-28	0.678766	0.375	0.154	2.17784e-23	7	TRBV28
HOPX2	4.95304e-41	0.678542	0.364	0.125	1.81286e-36	7	HOPX
GADD45B1	2.83901e-29	0.678431	0.707	0.509	1.03911e-24	7	GADD45B
CITED21	2.15573e-21	0.674479	0.402	0.222	7.89018e-17	7	CITED2
H3F3B1	3.22296e-101	0.654086	0.997	0.99	1.17964e-96	7	H3F3B
ZFP362	3.44695e-45	0.629076	0.931	0.796	1.26162e-40	7	ZFP36
NEAT1	3.23216e-23	0.616039	0.274	0.117	1.183e-18	7	NEAT1
ACTG1	1.18842e-11	0.59525	0.878	0.859	4.34975e-07	7	ACTG1
ACTB2	8.69264e-46	0.589225	1	0.993	3.18159e-41	7	ACTB
GZMM2	1.17465e-30	0.589208	0.657	0.411	4.29934e-26	7	GZMM
BRD21	2.08239e-20	0.588632	0.503	0.335	7.62177e-16	7	BRD2
UBB2	3.55711e-36	0.584836	0.894	0.801	1.30194e-31	7	UBB
KLRB11	3.47996e-18	0.581762	0.391	0.213	1.2737e-13	7	KLRB1
CKS2	5.0767e-20	0.574878	0.351	0.181	1.85812e-15	7	CKS2
RHOC	8.9195e-29	0.570838	0.258	0.089	3.26463e-24	7	RHOC
PPP1R15A1	1.61277e-30	0.569045	0.745	0.547	5.90289e-26	7	PPP1R15A
IFRD11	1.08179e-18	0.568537	0.428	0.257	3.95946e-14	7	IFRD1
ZFP36L11	2.76883e-12	0.567156	0.5	0.382	1.01342e-07	7	ZFP36L1
LYAR2	1.36028e-27	0.565886	0.415	0.195	4.97878e-23	7	LYAR
CD8B2	3.46064e-22	0.561728	0.447	0.234	1.26663e-17	7	CD8B
CD8A2	1.15552e-32	0.55721	0.527	0.243	4.22931e-28	7	CD8A
GZMB1	6.04968e-21	0.554439	0.263	0.105	2.21424e-16	7	GZMB
HLA-DRB11	2.3177e-26	0.545739	0.274	0.1	8.483e-22	7	HLA-DRB1
DDX3X1	1.3848e-16	0.544276	0.362	0.207	5.0685e-12	7	DDX3X
ZC3H12A1	7.7784e-19	0.535549	0.309	0.15	2.84697e-14	7	ZC3H12A
HLA-DPB12	1.5793e-16	0.534954	0.295	0.149	5.7804e-12	7	HLA-DPB1
TUBA4A2	3.94452e-28	0.530625	0.769	0.527	1.44373e-23	7	TUBA4A
H2AFX	4.11993e-18	0.529579	0.356	0.194	1.50794e-13	7	H2AFX
TUBA1B1	4.47391e-22	0.522869	0.636	0.463	1.6375e-17	7	TUBA1B
LGALS11	2.61652e-17	0.522124	0.348	0.181	9.57672e-13	7	LGALS1
CD831	2.51626e-15	0.518226	0.316	0.172	9.20977e-11	7	CD83
HLA-DRB51	1.9583e-24	0.512567	0.263	0.097	7.16757e-20	7	HLA-DRB5
HSP90AA12	1.65214e-19	0.49353	0.721	0.6	6.04699e-15	7	HSP90AA1
CDKN1A2	1.09578e-15	0.487367	0.37	0.208	4.01068e-11	7	CDKN1A
ID21	2.21462e-13	0.479148	0.255	0.132	8.10574e-09	7	ID2
CD742	2.6248e-17	0.479103	0.793	0.685	9.60702e-13	7	CD74
HLA-DPA12	5.79641e-21	0.475931	0.324	0.148	2.12154e-16	7	HLA-DPA1
CSRNP12	2.07056e-14	0.475747	0.362	0.22	7.57844e-10	7	CSRNP1
CD992	2.88893e-26	0.470672	0.75	0.547	1.05738e-21	7	CD99
GNG22	8.23597e-14	0.470257	0.362	0.218	3.01445e-09	7	GNG2
JMJD62	1.28085e-11	0.469945	0.301	0.179	4.68803e-07	7	JMJD6
NFKBIA1	8.60296e-16	0.467774	0.838	0.791	3.14877e-11	7	NFKBIA
HCST2	2.26335e-28	0.464278	0.824	0.65	8.28408e-24	7	HCST
SRSF72	4.27568e-18	0.456636	0.731	0.617	1.56494e-13	7	SRSF7
BZW12	8.83324e-13	0.456572	0.508	0.381	3.23305e-08	7	BZW1
S100A42	1.70363e-25	0.452106	0.846	0.644	6.23544e-21	7	S100A4
HLA-B2	4.14265e-46	0.441272	0.995	0.979	1.51625e-41	7	HLA-B
TRAV8-31	3.68218e-15	0.439676	0.279	0.137	1.34772e-10	7	TRAV8-3
SRGN1	1.03692e-26	0.431623	0.918	0.797	3.79523e-22	7	SRGN
EIF4A2	1.10533e-11	0.42978	0.396	0.266	4.04563e-07	7	EIF4A2
ARF41	1.28844e-12	0.428148	0.484	0.353	4.71581e-08	7	ARF4
IFITM22	1.81215e-16	0.427066	0.686	0.556	6.63264e-12	7	IFITM2
CFL12	6.47439e-27	0.420226	0.888	0.823	2.36969e-22	7	CFL1
GAPDH2	3.75232e-26	0.414617	0.92	0.858	1.37338e-21	7	GAPDH
TNFAIP32	1.13146e-11	0.412905	0.697	0.622	4.14125e-07	7	TNFAIP3
FYN1	1.79614e-11	0.412699	0.274	0.156	6.57405e-07	7	FYN
MT-CO12	2.5432e-33	0.406154	0.989	0.925	9.30837e-29	7	MT-CO1
HERPUD11	5.7786e-11	0.404345	0.511	0.397	2.11502e-06	7	HERPUD1
STK17B	2.34702e-09	0.404119	0.468	0.367	8.59033e-05	7	STK17B
MAP1LC3B2	9.42715e-14	0.403517	0.497	0.352	3.45043e-09	7	MAP1LC3B
CYBA2	6.25721e-16	0.398113	0.609	0.45	2.2902e-11	7	CYBA
SNHG12	2.249e-08	0.389548	0.295	0.193	0.000823158	7	SNHG12
PAFAH1B11	4.08318e-11	0.389505	0.319	0.198	1.49448e-06	7	PAFAH1B1
GUK12	3.02655e-17	0.386229	0.715	0.598	1.10775e-12	7	GUK1
UBC1	1.94464e-30	0.382034	0.96	0.93	7.11758e-26	7	UBC
SH2D1A1	2.84969e-11	0.381657	0.263	0.147	1.04301e-06	7	SH2D1A
EIF4A11	1.35228e-11	0.381641	0.707	0.63	4.94949e-07	7	EIF4A1
CCNL11	1.62366e-08	0.381454	0.375	0.277	0.000594276	7	CCNL1
DYNLL1	9.0591e-06	0.380893	0.431	0.37	0.331572	7	DYNLL1
SAR1A2	5.00198e-09	0.379468	0.279	0.173	0.000183077	7	SAR1A
MT-CO22	2.58686e-40	0.375602	0.997	0.974	9.46816e-36	7	MT-CO2
EIF1	2.80697e-57	0.374864	0.992	0.999	1.02738e-52	7	EIF1
DDIT3	2.43027e-06	0.372793	0.277	0.198	0.0889503	7	DDIT3
TAGAP1	6.03199e-08	0.371422	0.412	0.316	0.00220777	7	TAGAP
MT-ATP62	1.2639e-21	0.369002	0.923	0.83	4.626e-17	7	MT-ATP6
PAXX2	1.87826e-09	0.364057	0.428	0.308	6.87461e-05	7	PAXX
PIK3R12	1.10424e-10	0.361548	0.402	0.272	4.04164e-06	7	PIK3R1
SEPTIN72	4.1277e-08	0.356487	0.468	0.37	0.00151078	7	SEPTIN7
PPP2R5C1	7.43581e-08	0.355485	0.332	0.232	0.00272158	7	PPP2R5C
ADGRE52	6.85375e-08	0.353946	0.367	0.265	0.00250854	7	ADGRE5
HSPA52	2.40782e-15	0.351559	0.737	0.598	8.81286e-11	7	HSPA5
JUNB2	3.37016e-22	0.351053	0.923	0.845	1.23351e-17	7	JUNB
SAT1	6.39545e-07	0.350982	0.465	0.386	0.023408	7	SAT1
AMD1	3.45076e-06	0.350759	0.301	0.225	0.126301	7	AMD1
HERPUD2	1.85772e-06	0.349079	0.269	0.186	0.0679944	7	HERPUD2
CCNH2	1.76712e-08	0.348007	0.356	0.248	0.000646782	7	CCNH
GTF2B	8.81477e-09	0.342845	0.59	0.512	0.00032263	7	GTF2B
SPCS31	2.95779e-07	0.342756	0.274	0.183	0.0108258	7	SPCS3
SH3BGRL32	6.80597e-25	0.339883	0.936	0.86	2.49105e-20	7	SH3BGRL3
REEP52	1.62016e-06	0.335925	0.293	0.206	0.0592994	7	REEP5
SNHG5	1.41081e-06	0.335874	0.473	0.413	0.0516372	7	SNHG5
MYADM2	1.67789e-05	0.330399	0.457	0.376	0.614125	7	MYADM
OAT1	1.33906e-05	0.330203	0.306	0.233	0.49011	7	OAT
GSTP12	1.60004e-08	0.327969	0.415	0.303	0.000585632	7	GSTP1
SQSTM11	6.66454e-08	0.327186	0.505	0.417	0.00243929	7	SQSTM1
CHMP1B2	0.000431567	0.326663	0.367	0.313	1	7	CHMP1B
LDHA2	4.8239e-13	0.326406	0.819	0.723	1.7656e-08	7	LDHA
SRSF22	1.71331e-07	0.323554	0.551	0.483	0.00627089	7	SRSF2
RAB5IF2	1.22021e-05	0.323143	0.279	0.203	0.446611	7	RAB5IF
YWHAQ2	9.50943e-09	0.322974	0.444	0.329	0.000348055	7	YWHAQ
LCP12	4.75899e-06	0.322001	0.277	0.19	0.174184	7	LCP1
S100A61	4.24538e-16	0.321287	0.846	0.758	1.55385e-11	7	S100A6
DRAP11	7.13141e-05	0.319632	0.324	0.26	1	7	DRAP1
CLIC11	1.88963e-05	0.316768	0.332	0.259	0.691622	7	CLIC1
MT-ND52	2.29391e-05	0.314883	0.46	0.402	0.839594	7	MT-ND5
H2AFZ	0.000438676	0.314476	0.561	0.548	1	7	H2AFZ
CALM12	1.9948e-22	0.314308	0.944	0.909	7.30116e-18	7	CALM1
SAP18	4.34382e-11	0.313723	0.737	0.693	1.58988e-06	7	SAP18
CXCR42	1.18939e-12	0.313419	0.843	0.788	4.35327e-08	7	CXCR4
IDS2	1.6326e-05	0.313044	0.391	0.312	0.597547	7	IDS
KLF2	0.000165542	0.31178	0.332	0.271	1	7	KLF2
HLA-A2	2.64603e-22	0.309954	0.936	0.865	9.68473e-18	7	HLA-A
MTRNR2L121	2.88826e-14	0.308685	0.899	0.803	1.05713e-09	7	MTRNR2L12
SEC61B2	1.07185e-08	0.308116	0.585	0.491	0.000392308	7	SEC61B
GABARAPL12	3.76092e-05	0.306215	0.354	0.274	1	7	GABARAPL1
ARPC5L1	1.67398e-08	0.303724	0.324	0.213	0.000612692	7	ARPC5L
YWHAZ2	2.47986e-12	0.303063	0.824	0.746	9.07654e-08	7	YWHAZ
RBM8A2	8.47288e-13	0.302997	0.737	0.636	3.10116e-08	7	RBM8A
MT-ND41	4.17895e-10	0.300961	0.782	0.71	1.52954e-05	7	MT-ND4
TUBA1A1	7.49051e-09	0.300538	0.697	0.608	0.00027416	7	TUBA1A
ZFAND5	1.22862e-05	0.299788	0.301	0.22	0.449689	7	ZFAND5
RSRP1	0.00180116	0.298928	0.316	0.267	1	7	RSRP1
UBE2A2	3.31701e-06	0.298828	0.332	0.252	0.121406	7	UBE2A
CDC42SE2	4.23611e-07	0.298572	0.386	0.296	0.0155046	7	CDC42SE2
ITGB22	2.77635e-07	0.296683	0.452	0.361	0.0101617	7	ITGB2
S100A102	1.68311e-10	0.295453	0.758	0.657	6.16036e-06	7	S100A10
JUND1	2.77722e-05	0.293796	0.316	0.237	1	7	JUND
TPI11	0.000102671	0.291578	0.367	0.299	1	7	TPI1
B2M2	1.25778e-45	0.289498	1	1	4.6036e-41	7	B2M
H2AFV2	1.27542e-06	0.286665	0.473	0.382	0.0466815	7	H2AFV
REL1	1.90408e-06	0.28429	0.319	0.229	0.0696913	7	REL
MARCKSL11	5.8714e-05	0.28249	0.375	0.301	1	7	MARCKSL1
PTPRC1	1.23242e-06	0.280466	0.5	0.425	0.0451078	7	PTPRC
SRSF31	4.25677e-07	0.278429	0.559	0.498	0.0155802	7	SRSF3
TGFB12	4.73587e-07	0.276203	0.322	0.223	0.0173338	7	TGFB1
CMC22	1.224e-05	0.275192	0.303	0.219	0.447998	7	CMC2
MT-ND1	1.31935e-07	0.269008	0.694	0.64	0.00482895	7	MT-ND1
PDIA32	6.4835e-06	0.265349	0.434	0.345	0.237303	7	PDIA3
HSP90AB11	6.34447e-09	0.262338	0.798	0.767	0.000232214	7	HSP90AB1
HBP1	0.000703411	0.261892	0.324	0.267	1	7	HBP1
SFPQ1	0.00115809	0.260934	0.263	0.21	1	7	SFPQ
EIF4A31	0.00832534	0.260678	0.394	0.365	1	7	EIF4A3
DBI2	4.42497e-05	0.258535	0.399	0.334	1	7	DBI
TENT5C2	0.00013523	0.257442	0.306	0.234	1	7	TENT5C
MT-CO32	1.39173e-10	0.256863	0.878	0.813	5.09387e-06	7	MT-CO3
PFN12	2.51504e-13	0.25606	0.934	0.887	9.20529e-09	7	PFN1
MYL62	8.89564e-10	0.255356	0.838	0.791	3.25589e-05	7	MYL6
DNAJB62	4.22631e-07	0.255196	0.548	0.455	0.0154687	7	DNAJB6
HSPA8	4.2563e-08	0.252504	0.867	0.863	0.00155785	7	HSPA8
PTMA1	1.16605e-27	0.251224	0.997	0.999	4.26786e-23	7	PTMA

## Sheet: C8
	p_val	avg_logFC	pct.1	pct.2	p_val_adj	cluster	gene
LINC02446	0	1.65778	0.685	0.053	0	8	LINC02446
CD8B3	1.79182e-126	1.14411	0.807	0.219	6.55822e-122	8	CD8B
S100B	3.20269e-223	1.12507	0.289	0.011	1.17222e-218	8	S100B
AIF1	4.93128e-74	0.754633	0.441	0.102	1.8049e-69	8	AIF1
NELL2	4.17404e-41	0.588038	0.389	0.122	1.52774e-36	8	NELL2
TXNIP1	1.20955e-14	0.476622	0.482	0.276	4.42706e-10	8	TXNIP
LEF13	6.57798e-24	0.441573	0.431	0.19	2.40761e-19	8	LEF1
NUCB2	6.85191e-16	0.421574	0.338	0.16	2.50787e-11	8	NUCB2
CD271	9.40859e-17	0.418496	0.334	0.154	3.44364e-12	8	CD27
RGS103	6.40541e-23	0.415333	0.669	0.375	2.34444e-18	8	RGS10
PCBP11	2.37953e-15	0.410563	0.469	0.257	8.70931e-11	8	PCBP1
PASK2	1.56278e-20	0.400742	0.379	0.164	5.71994e-16	8	PASK
GYPC1	7.89862e-16	0.371602	0.723	0.484	2.89097e-11	8	GYPC
PRKCQ-AS13	5.85607e-12	0.332462	0.322	0.166	2.14338e-07	8	PRKCQ-AS1
PRMT21	4.59095e-09	0.328697	0.466	0.307	0.000168033	8	PRMT2
ABLIM11	6.44505e-09	0.31384	0.373	0.223	0.000235895	8	ABLIM1
RPS52	3.4444e-47	0.303519	1	0.997	1.26068e-42	8	RPS5
UCP21	1.39208e-08	0.301859	0.379	0.233	0.000509517	8	UCP2
RHOH	6.07934e-11	0.301688	0.637	0.455	2.2251e-06	8	RHOH
NOSIP4	6.65798e-12	0.301125	0.65	0.437	2.43689e-07	8	NOSIP
RPS262	7.27197e-18	0.300838	0.994	0.978	2.66162e-13	8	RPS26
ALKBH72	6.06411e-10	0.296716	0.45	0.278	2.21952e-05	8	ALKBH7
NSA2	2.88585e-10	0.294785	0.576	0.391	1.05625e-05	8	NSA2
NDFIP12	9.12905e-11	0.291825	0.646	0.429	3.34133e-06	8	NDFIP1
PTPRCAP	2.3971e-09	0.289518	0.328	0.186	8.77363e-05	8	PTPRCAP
EEF1B22	2.81915e-31	0.287153	1	0.976	1.03184e-26	8	EEF1B2
ANAPC161	1.68044e-11	0.284886	0.559	0.339	6.15058e-07	8	ANAPC16
RSL1D1	1.3398e-09	0.283345	0.569	0.398	4.9038e-05	8	RSL1D1
LDHB3	3.13356e-14	0.279913	0.865	0.676	1.14692e-09	8	LDHB
CCR73	1.11386e-09	0.278493	0.588	0.395	4.07686e-05	8	CCR7
CCND31	3.31549e-08	0.275125	0.514	0.345	0.0012135	8	CCND3
OXNAD1	1.88014e-08	0.274454	0.27	0.149	0.000688151	8	OXNAD1
TRAF3IP31	6.34381e-08	0.273499	0.264	0.147	0.0023219	8	TRAF3IP3
EVL1	1.35515e-08	0.260118	0.582	0.394	0.000495997	8	EVL
PCED1B-AS11	1.41024e-08	0.257055	0.823	0.653	0.000516161	8	PCED1B-AS1
MGAT4A1	1.66653e-08	0.254974	0.489	0.317	0.000609967	8	MGAT4A
CD551	8.36149e-06	0.254183	0.534	0.414	0.306039	8	CD55
RACK1	1.82306e-22	0.253916	0.997	0.973	6.67256e-18	8	RACK1
RPL4	4.67176e-15	0.252194	0.968	0.875	1.70991e-10	8	RPL4

## Sheet: C9
	p_val	avg_logFC	pct.1	pct.2	p_val_adj	cluster	gene
FHIT1	1.58085e-10	0.437235	0.265	0.127	5.78605e-06	9	FHIT
SELL2	1.60467e-10	0.390591	0.449	0.264	5.87326e-06	9	SELL
GIMAP72	2.23178e-07	0.375543	0.547	0.408	0.00816852	9	GIMAP7
AREG2	6.19801e-08	0.36767	0.325	0.186	0.00226853	9	AREG
SNHG291	4.54571e-15	0.324098	0.97	0.86	1.66378e-10	9	SNHG29
RPS263	3.33144e-13	0.314615	0.987	0.979	1.21934e-08	9	RPS26
TCF72	9.28758e-08	0.29568	0.363	0.217	0.00339935	9	TCF7
RPL51	6.67759e-27	0.292476	1	0.997	2.44406e-22	9	RPL5
MAL4	2.86126e-05	0.29177	0.35	0.241	1	9	MAL
LTB3	1.08134e-10	0.290718	0.833	0.618	3.95783e-06	9	LTB
RGS104	1.60418e-06	0.286354	0.538	0.383	0.0587146	9	RGS10
LDHB4	6.77975e-10	0.284191	0.833	0.68	2.48145e-05	9	LDHB
CAMK42	0.000116441	0.281099	0.303	0.204	1	9	CAMK4
RPL11	1.35663e-39	0.271989	1	1	4.96539e-35	9	RPL11
RPS132	1.5103e-32	0.270082	1	1	5.52786e-28	9	RPS13
C1QBP	9.41085e-05	0.261964	0.453	0.341	1	9	C1QBP
RPL221	3.55883e-16	0.252243	1	0.977	1.30257e-11	9	RPL22

[truncated: 4 more sheets: C10, C11, C12, C13]
